# Supplementary material for: Global coordination of the mutation and growth rates across the genetic and nutritional variety in Escherichia coli
Source: Front Microbiol. 2022 Sep 20;13:990969. doi: 10.3389/fmicb.2022.990969 (PMC9530902; doi:10.3389/fmicb.2022.990969)
Supplement: Supplementary file 2 [file Table_1.XLSX]

## Sheet: Table S1
Table S1 E. coli strains tested in the present study. The two strain collections genetically constructed from MDS42 and W3110 are described.
Strain library	Name (Abbr.)	Description	Source
MDS collection	MDS42	genome reduced derivative of MG1655	Scarab Genome
MDS collection	QL	MDS42ΔdnaQΔmutL::Cmr	this study
MDS collection	QS	MDS42ΔdnaQΔmutS::Cmr	this study
MDS collection	LQ	MDS42ΔmutLΔdnaQ::Cmr	this study
MDS collection	LS	MDS42ΔmutLΔmutS::Cmr	this study
MDS collection	LH	MDS42ΔmutLΔmutH::Cmr	this study
MDS collection	SQ	MDS42ΔmutSΔdnaQ::Cmr	this study
MDS collection	SL	MDS42ΔmutSΔmutL::Cmr	this study
MDS collection	SH	MDS42ΔmutSΔmutH::Cmr	this study
MDS collection	HQ	MDS42ΔmutHΔdnaQ::Cmr	this study
MDS collection	HL	MDS42ΔmutHΔmutL::Cmr	this study
MDS collection	HS	MDS42ΔmutHΔmutS::Cmr	this study
MDS collection	Q	MDS42ΔdnaQ::Cmr	this study
MDS collection	L	MDS42ΔmutL::Cmr	this study
MDS collection	S	MDS42ΔmutS::Cmr	this study
MDS collection	H	MDS42ΔmutH::Cmr	this study
KHK collection	W3110	wild-type genome	NBRP
KHK collection	N3	~88.7 Kb deletion from W3110	NBRP
KHK collection	N4	~115.7 Kb deletion from W3110	NBRP
KHK collection	N10	~481.4 Kb deletion from W3110	NBRP
KHK collection	N11	~576.9 Kb deletion from W3110	NBRP
KHK collection	N14	~709.6 Kb deletion from W3110	NBRP
KHK collection	N19	~849.2 Kb deletion from W3110	NBRP
KHK collection	N23	~940.9 Kb deletion from W3110	NBRP
KHK collection	N27	~976.5 Kb deletion from W3110	NBRP
KHK collection	N28	~982.4 Kb deletion from W3110	NBRP
