# Supplementary material for: Global coordination of the mutation and growth rates across the genetic and nutritional variety in Escherichia coli
Source: Front Microbiol. 2022 Sep 20;13:990969. doi: 10.3389/fmicb.2022.990969 (PMC9530902; doi:10.3389/fmicb.2022.990969)
Supplement: Supplementary file 3 [file Table_2.XLSX]

## Sheet: Table S2
Table S2 Experimental data used in the present study. The mutation and growth rates of the E. coli strains growing in LB, MAA and M63 were obtained by growth assay and fluctuation test, respectively. Note that the method of growth assay used for the MG collection differed from that used for the MDS and KHK collections. The mean values and the standard errors of the repeated tests are indicated. n…
derivative strain	name (abbr.)	LB_growth rate_mean	LB_growth rate_sd	LB_mutation rate_mean	LB_mutation rate_sd	MAA_growth rate_mean	MAA_growth rate_sd	MAA_mutation rate_mean	MAA_mutation rate_sd	M63_growth rate_mean	M63_growth rate_sd	M63_mutation rate_mean	M63_mutation rate_sd	data source
MDS42	MDS42	1.43081	0.0304519	4.05309e-10	8.99344e-11	0.992406	0.00411778	4.26161e-10	2.24856e-10	0.650504	0.0429885	8.14379e-10	1.98292e-10	this study
MDS42	QL	0.776807	0.0481566	3.52874e-06	2.11436e-06	n.a.	n.a.	n.a.	n.a.	n.a.	n.a.	n.a.	n.a.	this study
MDS42	QS	0.943684	0.167688	6.79985e-06	2.89505e-06	0.340511	0.0498442	n.a.	n.a.	n.a.	n.a.	n.a.	n.a.	this study
MDS42	LQ	0.689758	0.0929932	3.92602e-06	1.69503e-06	0.375953	0.00267551	2.70001e-06	3.2406e-06	n.a.	n.a.	n.a.	n.a.	this study
MDS42	LS	1.27835	0.0764219	5.74858e-08	3.17119e-08	0.781691	0.0239039	2.49116e-08	1.51807e-08	0.399952	0.0657929	9.56037e-09	6.09883e-09	this study
MDS42	LH	1.13313	0.0683435	1.68871e-07	6.30287e-08	0.868954	0.0652777	2.89557e-08	5.49993e-09	0.559853	0.039353	3.53231e-08	3.23458e-08	this study
MDS42	SQ	0.81006	0.0752953	8.79549e-06	3.92302e-06	0.506573	0.0241296	1.63611e-06	4.59203e-07	0.242815	0.0393568	5.24113e-07	8.51686e-07	this study
MDS42	SL	1.31494	0.0937004	1.45932e-07	1.2974e-07	0.833108	0.0905469	2.09071e-08	6.55039e-09	0.521276	0.105373	6.95273e-08	3.90645e-08	this study
MDS42	SH	1.29284	0.0477404	3.52885e-08	1.75903e-08	0.864403	0.0558953	2.42075e-08	3.47327e-09	0.569883	0.0521717	1.7946e-08	1.67755e-08	this study
MDS42	HQ	0.680826	0.0297953	1.90552e-06	4.10716e-07	0.406157	0.0365665	1.17136e-06	3.08431e-07	0.23727	0.0364111	3.21494e-07	9.18381e-08	this study
MDS42	HL	1.30673	0.0980508	1.9066e-07	5.36588e-08	0.822543	0.0555587	1.77069e-08	9.36497e-09	0.512458	0.0447941	4.37419e-08	1.65256e-08	this study
MDS42	HS	1.3674	0.103016	1.74247e-07	1.41262e-07	0.709633	0.0600073	1.93418e-08	6.1846e-09	0.536705	0.0463836	1.67685e-08	1.40666e-08	this study
MDS42	Q	1.15152	0.0702132	3.59719e-07	9.63141e-08	0.821527	0.026272	3.6765e-08	1.81805e-08	0.418526	0.0790799	4.90087e-08	3.57792e-08	this study
MDS42	L	1.34794	0.084123	1.46727e-07	5.87287e-08	0.772911	0.0185464	1.21778e-08	7.19876e-10	0.447981	0.0390609	1.87875e-08	1.20454e-08	this study
MDS42	S	1.35832	0.121846	1.42983e-07	4.94243e-08	0.921178	0.100704	2.71306e-08	2.56874e-09	0.607932	0.0279678	3.77731e-08	1.91984e-08	this study
MDS42	H	1.32514	0.10721	9.1526e-08	4.57862e-08	0.873554	0.069163	2.25038e-08	7.75427e-09	0.598651	0.0428113	2.59453e-08	1.62892e-08	this study
W3110	W3110	1.78467	0.121665	2.75889e-10	2.47989e-10	1.0583	0.0970284	3.41141e-10	3.99926e-10	0.778794	0.0552697	3.8486e-10	2.5748e-10	this study, ref. 16
W3110	N3	1.76635	0.106875	8.53902e-10	1.32378e-09	1.01865	0.108045	3.89922e-10	1.77092e-10	0.657378	0.0431004	4.59766e-10	3.02731e-10	this study, ref. 16
W3110	N4	1.90703	0.0723838	3.04647e-10	3.42233e-10	1.11704	0.0597284	1.67253e-10	6.91746e-11	0.650398	0.0398926	1.99132e-10	1.4195e-10	this study, ref. 16
W3110	N10	1.71295	0.0758438	3.46622e-10	1.24667e-10	1.02798	0.0610076	2.91716e-09	3.93448e-09	0.615715	0.0269202	7.07396e-10	2.40643e-10	this study, ref. 16
W3110	N11	1.70333	0.105248	3.11143e-10	1.37565e-10	1.07123	0.0717054	2.62868e-10	8.33597e-11	0.642444	0.0277198	4.11781e-10	2.03946e-10	this study, ref. 16
W3110	N14	1.72902	0.110203	4.20361e-10	5.03464e-10	1.02606	0.104507	1.10255e-09	1.58607e-10	0.536529	0.0190067	4.41564e-09	4.75266e-09	this study, ref. 16
W3110	N19	1.77393	0.114832	8.839e-10	9.81717e-10	1.0996	0.0650852	6.89399e-10	2.78143e-10	0.534248	0.0266944	7.55859e-10	6.14306e-10	this study, ref. 16
W3110	N23	1.5055	0.053943	2.03788e-09	8.60744e-10	0.852799	0.0316939	3.54096e-09	1.57795e-09	0.422602	0.0320456	7.04712e-09	8.53808e-09	this study, ref. 16
W3110	N27	1.65799	0.05546	9.65851e-10	6.28294e-10	0.86762	0.0330213	9.854e-09	6.7935e-09	0.420034	0.0166691	2.4477e-08	2.8609e-08	this study, ref. 16
W3110	N28	1.63755	0.0654267	2.82104e-10	9.82991e-11	0.877858	0.0490803	1.45334e-09	6.67608e-10	0.411811	0.0139192	1.25503e-08	2.85742e-09	this study, ref. 16
MG1655	MG1655	2.00918	0.0782089	3.37392e-10	1.71686e-10	1.20174	0.076414	2.80133e-10	1.706e-10	0.7093	0.00585176	1.31433e-10	7.17021e-11	ref. 14
MG1655	H	1.90451	0.126044	5.15872e-08	3.45554e-08	1.14953	0.0303407	6.69027e-09	4.33852e-09	0.676249	0.0413198	4.22083e-09	4.20901e-10	ref. 14
MG1655	L	1.71995	0.182014	8.95266e-09	4.79803e-09	0.48368	0.168507	6.33638e-09	7.2518e-09	0.550799	0.0677418	3.06649e-09	4.70481e-10	ref. 14
MG1655	S	1.91902	0.0810585	8.15511e-08	4.66648e-08	1.2088	0.171374	6.71837e-09	3.58115e-09	0.592706	0.0323319	1.04179e-08	5.86908e-09	ref. 14
MG1655	SL	2.07365	0.194576	1.77264e-08	8.96172e-09	0.684378	0.203791	4.86615e-09	1.74663e-09	0.517558	0.0543116	4.13617e-09	1.11518e-09	ref. 14
MG1655	LS	2.07718	0.227957	2.62183e-08	1.30302e-08	0.606039	0.222043	8.95103e-10	5.48178e-10	0.26906	0.0589384	1.09603e-08	7.71431e-09	ref. 14
MG1655	SH	2.19975	0.0633835	2.52544e-08	2.24384e-08	0.90569	0.184166	4.88836e-09	1.6215e-09	0.595623	0.0179714	7.59499e-09	7.73933e-10	ref. 14
MG1655	LH	2.18672	0.165129	2.50519e-08	7.12764e-09	0.851684	0.261862	8.18617e-10	3.66162e-10	0.33358	0.101858	2.47449e-09	1.54893e-09	ref. 14
MG1655	Q	1.68481	0.123877	2.80075e-07	7.23542e-08	0.214734	0.0567027	9.69588e-07	4.02252e-07	0.154574	0.0478426	3.81361e-08	3.86924e-08	ref. 14
MG1655	SQ	0.812811	0.0993399	2.69544e-07	1.61171e-07	0.492843	0.0891198	5.11933e-07	1.62633e-07	0.123272	0.0444561	1.25527e-07	1.12945e-07	ref. 14
