# Supplementary material for: Global coordination of the mutation and growth rates across the genetic and nutritional variety in Escherichia coli
Source: Front Microbiol. 2022 Sep 20;13:990969. doi: 10.3389/fmicb.2022.990969 (PMC9530902; doi:10.3389/fmicb.2022.990969)
Supplement: Supplementary file 4 [file Table_3.XLSX]

## Sheet: Table S3
Table S3 Multiple linear regression of the mutation and growth rates. The regression was evaluated by ordinary least squares. Df and Prob indicate the degree of freedom and probability, respectively. The datasets of MDS and KHK collections were analyzed.
		mutation rate		growth rate
genotype _interactive	R-squared	0.885124		0.922189
	Adjusted R-squared	0.880129		0.918806
	No. observation	73		73
	Df. regression	3		3
	Prob (F-statistic)	2.38922e-32		3.54761e-38
	AIC	92.63		-95.35
		coef	P	coef	P
	constant	-5.93926	4.42031e-30	-0.887532	9.41585e-06
	growth rate	-2.86498	2.39898e-16	-0.218182	2.39898e-16
	medium	1.40761	2.61528e-16	0.468639	1.50292e-37
	genotype _interactive	1.17932	9.99275e-13	0.136713	0.00994776
genotype _additive	R-squared	0.865694		0.918662
	Adj. R-squared	0.859855		0.915125
	No. observation	73		73
	Df. regression	3		3
	Prob (F-statistic)	5.1876e-30		1.63423e-37
	AIC	104		-92.11
		coef	P	coef	P
	constant	-6.58087	8.84938e-25	-0.824902	0.000213714
	growth rate	-2.99522	8.76877e-16	-0.203944	8.76877e-16
	medium	1.46703	1.07974e-15	0.466627	7.27617e-37
	genotype_additive	0.933443	2.37321e-10	0.0828602	0.0575246
