# Supplementary material for: Global coordination of the mutation and growth rates across the genetic and nutritional variety in Escherichia coli
Source: Front Microbiol. 2022 Sep 20;13:990969. doi: 10.3389/fmicb.2022.990969 (PMC9530902; doi:10.3389/fmicb.2022.990969)
Supplement: Supplementary file 5 [file Table_4.XLSX]

## Sheet: Table S4
Table S4 Multiple linear regression of the mutation and growth rates. The regression was evaluated by ordinary least squares. Df and Prob indicate the degree of freedom and probability, respectively. The datasets of MDS, KHK and MG collections were analyzed.
		mutation rate		growth rate
genotype _interactive	R-squared	0.59149		0.770472
	Adj. R-squared	0.579111		0.763517
	No. observation	103		103
	Df	3		3
	Prob (F-statistic)	3.5193e-19		1.61826e-31
	AIC	243.1		13.09
		coef	P	coef	P
	constant	-6.89455	1.85743e-41	-0.163519	0.579339
	growth rate	-1.53253	9.04477e-08	-0.152756	1.13132e-06
	medium	1.00776	1.52148e-08	0.541108	1.0988e-31
	genotype_interactive	1.09901	1.14693e-08	-0.0729617	0.219373
genotype _additive	R-squared	0.602908		0.768162
	Adj. R-squared	0.590875		0.761136
	No. observation	103		103
	Df. regression	3		3
	Prob (F-statistic)	8.73067e-20		2.65277e-31
	AIC	240.2		12.06
		coef	P	coef	P
	constant	-7.90261	9.24929e-36	-0.332535	0.177691
	growth rate	-1.39932	1.13132e-06	-0.164259	9.04477e-08
	medium	0.929607	1.73531e-07	0.542438	1.3947e-31
	genotype_additive	0.983797	2.72939e-09	-0.0492987	0.469978
