# Supplementary material for: Global coordination of the mutation and growth rates across the genetic and nutritional variety in Escherichia coli
Source: Front Microbiol. 2022 Sep 20;13:990969. doi: 10.3389/fmicb.2022.990969 (PMC9530902; doi:10.3389/fmicb.2022.990969)
Supplement: Supplementary file 6 [file Table_5.XLSX]

## Sheet: Table S5
Table S5 Expression levels of the genes participating in the DNA replication and mismatch repair systems. The expression levels are shown in the logarithmic scale. The gene name and strain number are indicated.
Strain No.	mutS	mutL	mutH	uvrD	sbcB	xseB	exoX	recJ	ssb	ligA	dam	dnaE	dnaQ	dnaX	dnaN	uvrA	uvrB	uvrC	HolA	HolB	HolC	HolD	PolA	mean
N0	1.91408	1.72964	1.74556	2.20842	2.0453	2.61171	2.28905	2.09996	2.86797	1.8111	2.08714	2.17563	2.46674	2.20628	2.22614	1.90188	1.95216	2.06942	2.03783	1.7837	2.14467	2.26341	1.97612	2.11365
N3	2.00128	1.85821	1.74977	2.25602	2.12248	2.41884	2.2598	2.26658	2.81875	2.0024	2.14751	2.17231	2.45991	2.26625	2.38175	2.02348	2.11373	2.23241	2.14659	1.9408	2.32402	2.09733	2.11939	2.18172
N4	1.86156	1.70584	1.76089	2.17023	2.05448	2.59768	2.17574	2.10693	2.8497	1.92867	2.0291	2.12955	2.41719	2.16391	2.19804	1.84658	1.9523	1.99531	2.0459	1.74004	2.11526	2.23608	1.88956	2.08568
N10	1.86287	1.75089	1.82651	2.18583	2.04776	2.58309	2.30155	2.073	2.87811	1.91434	2.08774	2.12715	2.40928	2.18094	2.21219	1.93204	2.02013	2.10805	2.14406	1.84568	2.18347	2.19764	2.00967	2.12531
N11	1.86454	1.742	1.76769	2.19965	2.06991	2.61764	2.21198	2.1135	2.91209	1.99557	2.05898	2.13101	2.38965	2.23166	2.22477	2.02927	2.11027	0.832263	2.18478	1.79829	2.20902	2.13752	2.06254	2.08237
N14	1.27299	1.81494	1.80205	2.17452	1.98612	2.51959	2.26091	2.0971	2.76618	1.85002	1.95011	2.05726	2.38436	2.17145	2.22263	2.0344	2.1277	0.758946	2.07953	1.7799	2.10814	2.17846	1.92947	2.01421
N19	2.01906	1.91761	1.82234	2.24435	2.13739	2.42661	2.32004	2.21622	2.73334	2.04527	2.09354	2.13211	2.43505	2.29016	2.32218	2.19041	2.28847	0.922147	2.21189	1.91811	2.38021	2.05008	2.17939	2.1433
N23	1.74212	1.94436	1.65169	2.25361	2.07691	2.39574	2.31518	2.21176	2.66469	1.9842	1.99325	2.15032	2.35565	2.25999	2.34782	2.22139	2.36371	0.608486	2.18549	1.92722	2.30869	2.02978	2.27836	2.09871
N27	1.30529	1.74806	1.84177	2.21663	2.03715	2.57977	2.33028	2.07161	2.80074	1.85152	2.01294	2.12585	2.43638	2.16836	2.20981	2.04406	2.19174	0.907734	2.1848	1.88318	2.07823	2.12886	1.93888	2.04755
N28	1.24662	1.87532	1.79303	2.25193	2.08823	2.5337	2.39857	2.09733	2.7269	1.84895	2.02925	2.11669	2.50364	2.21438	2.30526	2.13509	2.29377	0.705017	2.15988	1.92775	2.14558	2.18826	2.01778	2.06969
